# Supplementary material for: Automated Prediction of Neoadjuvant Chemoradiotherapy Response in Locally Advanced Cervical Cancer Using Hybrid Model-Based MRI Radiomics
Source: Diagnostics (Basel). 2023 Dec 19;14(1):5. doi: 10.3390/diagnostics14010005 (PMC10795804; doi:10.3390/diagnostics14010005)
Supplement: Supplementary file 1 [file diagnostics-14-00005-s001.zip]

Archive with 1 entries (1 files):
- diagnostics-2644083-supplementary.pdf
